# Supplementary material for: Alterations of oral microbiota and impact on the gut microbiome in type 1 diabetes mellitus revealed by integrated multi-omic analyses
Source: Microbiome. 2022 Dec 28;10:243. doi: 10.1186/s40168-022-01435-4 (PMC9795701; doi:10.1186/s40168-022-01435-4)
Supplement: Supplementary file 2 — Additional file 1: Supplementary Data 1. Metadata. [file 40168_2022_1435_MOESM1_ESM.xlsx]

## Sheet: Cohort
INDIV	FAMNO	DIABETESTY1	SEX	AGE	ETHNICITY	ADDRESS	OCCUPATION	EDUCATION	SMOKING	BIRTHWEIGHT	MOTHERAGE	BABYFED	CHILDWEIGHT	IMMUNO	COELIAC	DIABETESTY2	IRRITABLEBOWEL	DIABETESGESTATIONAL	CROHNS	MUMPS	TOXOPLASMOSIS	HEPATITIS	CYTOMEGALOVIRUS	MEDICDIABETES	MEDICBLOODPRES	HIGHBLOODGLUCOSE	V1.WEIGHT	V1.HEIGHT	V1.BMI	V1.WAISTCIRC	V1.HIPCIRC	V1.WHR	V1.THIGHCIRC	V1.BLOODPRES	V1.BLOODPRES2	V1.MONOFILAMENT	V2.WEIGHT	V2.HEIGHT	V2.BMI	V2.WAISTCIRC	V2.HIPCIRC	V2.WHR	V2.THIGHCIRC	V2.BLOODPRES	V2.BLOODPRES2	V2.MONOFILAMENT	V3.WEIGHT	V3.HEIGHT	V3.BMI
M01-01	1	Yes	Male	62	White	Village	Retired	School	Past	.K	30	Formula	Average	Yes	No	No	No	NA	No	Yes	No	No	Unknown	Yes	Yes	Yes	64.5	1.6	25.2	90	94.5	0.95	53	139	79	Normal	69.6	1.6	27.19	90	95	0.95	55	132	87	Normal	NA	NA	NA
M01-02	1	No	Female	60	White	Village	Unemployed / looking for work	College	Never	3000	29	Breast	Average	Yes	No	No	No	No	No	Yes	No	No	No	No	No	No	65.05	1.57	26.39	82.5	103	0.8	56	135	89	Normal	65.5	1.58	26.24	87	98	0.89	57	123	82	Normal	NA	NA	NA
M01-03	1	No	Female	57	White	Village	Homemaker	College	Never	2500	34	Formula	Average	Yes	No	No	No	No	No	Yes	No	No	No	No	Yes	No	86.9	1.53	37.12	109	120	0.91	69	148	90	Normal	87.1	1.53	37.21	113	114	0.99	69.5	140	82	Normal	86.6	1.53	36.99
M01-04	1	Yes	Female	37	White	Village	Employed full time	University	Never	3650	23	Breast	Average	Yes	No	No	No	No	No	Yes	No	No	No	Yes	Yes	Yes	93.5	1.6	36.52	97	127	0.76	77	129	74	Normal	93	1.6	36.33	94	104	0.9	73	135	86	Normal	95	1.6	37.11
M01-05	1	No	Male	6	White	Village	Student	School	Never	3550	30	Breast	Average	Yes	No	No	No	NA	No	No	No	No	No	No	No	No	25.9	1.17	18.92	59	63	0.94	41	106	62	Normal	25.5	1.18	18.31	56	57	0.98	35	105	61	Normal	NA	NA	NA
M02-01	2	Yes	Male	58	White	Town	Employed full time	University	Past	.K	34	Unknown	Average	Yes	No	No	No	NA	No	Yes	Unknown	No	No	Yes	No	Yes	75.9	1.81	23.17	90	89	1.01	50	129	83	Normal	76.6	1.82	23.13	96.4	96	1	54.4	150	90	Normal	77	1.82	23.25
M02-02	2	Yes	Female	24	White	City	Employed full time	University	Never	4400	35	Breast	Above Average	Yes	No	No	No	No	No	Unknown	No	No	No	Yes	No	Yes	57.8	1.72	19.54	68	89.5	0.76	52	119	78	Normal	57.5	1.72	19.44	66	85	0.78	51	115	66	Normal	56.85	1.72	19.22
M02-03	2	Yes	Male	30	White	City	Employed full time	University	Regular	4000	28	Breast	Average	Yes	No	No	No	NA	No	Yes	Unknown	No	Unknown	Yes	No	Yes	70	1.83	20.9	81	87	0.93	52	119	73	Normal	68.5	1.84	20.23	80	87	0.92	53	114	74	Normal	68.65	1.84	20.28
M02-04	2	No	Female	58	White	City	Unemployed / looking for work	University	Past	.K	21	Formula		Yes	No	No	No	No	No	Unknown	No	No	No	No	No	No	60	1.7	20.76	79	92	0.86	50	151	93	Normal	59.5	1.7	20.59	77	95	0.81	51.5	135	83	Normal	59.45	1.7	20.57
M02-05	2	Yes	Female	28	White	Village	Employed full time	University	Never	4350	32	Breast	Above Average	Yes	No	No	No	No	No	No	No	No	No	Yes	No	Yes	59.6	1.67	21.37	67	93	0.72	53	109	73	Normal	58.7	1.67	21.05	73	92	0.79	54	102	66	Normal	59	1.67	21.16
M03-01	3	No	Female	50	White	City	Employed part time	University	Never	.K	36	Breast	Below Average	Yes	No	No	No	No	No	Yes	No	No	No	No	Yes	No	50.4	1.71	17.24	63	80	0.79	46	107	73	Normal	49.5	1.71	16.93	66.4	90	0.74	49	100	66	Normal	49.8	1.71	17.03
M03-03	3	No	Female	14	White	City	Student	College	Never	3200	36	Breast	Average	Yes	No	No	No	No	No	Yes	No	No	No	No	No	No	55.65	1.68	19.72	67	85	0.79	56	118	73	Normal	52	1.67	18.65	71	90	0.79	58	127	85	Normal	55.4	1.67	19.86
M03-04	3	Yes	Female	17	White	City	Student	College	Never	3300	32	Breast	Average	Yes	No	No	No	No	No	Yes	No	No	No	Yes	No	Yes	63.8	1.74	21.07	68	94	0.72	52.1	104	59	Normal	63	1.75	20.57	73	95	0.77	58	103	65	Normal	62.8	1.75	20.51
M03-05	3	Yes	Female	19	White	City	Student	College	Never	3120	31	Breast	Average	Yes	No	No	No	No	No	Yes	Unknown	No	No	Yes	No	Yes	76	1.76	24.54	72	89	0.81	81	112	70	Normal	NA	NA	NA	NA	NA	NA	NA	NA	NA	NA	NA	NA	NA
M04-01	4	No	Female	34	White	City	Homemaker	School	Never	5050	32	Breast	Above Average	Yes	Yes	No	No	Yes	No	Unknown	No	No	Yes	No	No	Yes	101	1.62	38.48	105	128	0.82	66	136	85	Normal	98.7	1.61	38.08	103	125	0.82	70	127	78	Normal	98.4	1.61	37.96
M04-02	4	Yes	Male	5	White	City	Student	School	Never	3068	29	Breast	Below Average	Yes	Yes	No	Yes	NA	No	No	No	No	No	Yes	No	Yes	15.45	1.05	14.01	48	58	0.83	28	102	54	Normal	16.25	1.05	14.74	51	59	0.86	31	95	65	Normal	16.15	1.05	14.65
M04-03	4	Yes	Male	9	White	City	Student	School	Never	3150	25	Breast	Below Average	Yes	No	No	No	NA	No	No	No	No	No	Yes	No	Yes	48.65	1.41	24.47	82.5	90	0.92	49.5	111	57	Abnormal	50.3	1.41	25.3	82	84	0.98	47	120	70	Normal	48.85	1.41	24.57
M04-04	4	No	Female	12	White	City	Student	School	Never	3245	20	Breast	Average	Yes	No	No	No	No	No	No	No	No	No	No	No	No	75.6	1.59	29.9	95.6	104.7	0.91	61.5	126	75	Normal	76.5	1.59	30.26	97	103	0.94	61	121	61	Normal	75.45	1.59	29.84
M04-05	4	No	Female	16	White	City	Student	School	Never	3840	16	Breast	Average	Yes	No	No	No	No	No	No	No	No	No	No	No	No	76.95	1.62	29.32	92.2	109.6	0.84	65	106	71	Normal	NA	NA	NA	NA	NA	NA	NA	NA	NA	NA	77.2	1.64	28.7
M04-06	4	No	Male	43	White	City	Employed full time	College	Never	.K	.K	Unknown	Average	Yes	Unknown	No	Unknown	NA	Unknown	Unknown	No	Yes	No	No	No	No	98.6	1.67	35.35	110	113	0.97	60	126	89	Normal	97.3	1.67	34.89	108	113	0.96	59	120	87	Normal	99.9	1.67	35.82
M05-01	5	Yes	Male	49	White	Village	Employed full time	University	Past	3100	30	Breast	Average	Unknown	No	No	No	NA	No	Yes	No	No	No	Yes	No	Yes	78.8	1.76	25.44	106	98	1.08	61	121	79	Normal	78.3	1.76	25.28	103	99	1.04	58.5	126	80	Normal	77.3	1.76	24.95
M05-02	5	No	Female	45	White	Village	Employed part time	College	Past	3500	30	Breast	Average	Yes	No	No	No	No	No	No	No	No	No	No	No	No	66.8	1.68	23.67	78	103	0.76	61	116	80	Normal	66.4	1.68	23.53	80.5	104	0.77	58.5	117	79	Normal	65.9	1.68	23.35
M05-03	5	No	Female	15	White	Village	Student	School	Never	3400	29	Breast	Average	Yes	No	No	No	No	No	No	No	No	No	No	No	No	59.7	1.73	19.95	71.5	95.8	0.75	58	122	57	Normal	58.9	1.73	19.68	73	96	0.76	56.5	121	76	Normal	59.8	1.74	19.75
M05-04	5	Yes	Male	13	White	Village	Student	School	Never	3100	31	Breast	Average	Yes	No	No	No	NA	No	No	No	No	No	Yes	No	Yes	55.6	1.72	18.79	77.5	96	0.81	55.5	123	77	Normal	54	1.74	17.84	80	93.5	0.86	52	124	83	Normal	55.5	1.75	18.12
M06-01	6	No	Male	35	White	Town	Employed full time	School	Regular	1980	27	Breast	Below Average	Yes	No	No	No	Unknown	No	Yes	No	No	No	No	No	No	78.6	1.64	29.22	96	94	1.02	58	111	73	Normal	78	1.64	29	94	96	0.98	56	117	74	Normal	78	1.63	29.36
M06-02	6	Yes	Female	37	White	Town	Retired	School	Never	2750	30	Breast	Average	Yes	No	No	No	Yes	No	Yes	Yes	No	No	Yes	Yes	Yes	50.5	1.61	19.48	65.5	83	0.79	48	111	80	Abnormal	52.5	1.61	20.25	70	90	0.78	51	110	76	Abnormal	62.5	1.6	24.41
M06-03	6	Yes	Male	14	White	Town	Student	College	Never	3210	23	Breast	Above Average	Yes	No	No	No	NA	No	Yes	No	No	No	Yes	No	Yes	39.2	1.56	16.11	66	78	0.85	41	115	72	Normal	36.5	1.55	15.19	65	79	0.82	41	112	57	Normal	31	1.57	12.58
M06-04	6	No	Female	10	White	Town	Student	School	Never	2210	27	Breast	Below Average	Yes	No	No	No	Unknown	No	Yes	No	No	No	No	No	Yes	35.2	1.41	17.71	61	72	0.85	44	109	64	Normal	35.3	1.42	17.51	62	72	0.86	42	114	69	Normal	36.3	1.42	18
M08-01	8	Yes	Male	40	White	Village	Employed full time	Post Graduate Qualification	Regular	2500	32	Breast	Average	Yes	No	No	No	NA	No	No	No	No	No	Yes	No	Yes	87.2	1.74	28.8	97	110	0.88	57	108	75	Normal	86.9	1.73	29.04	102	103	0.99	56	110	70	Normal	87.5	1.74	28.9
M08-02	8	No	Female	36	White	Village	Homemaker	College	Regular	3000	38	Breast	Average	Yes	No	No	No	No	No	Unknown	No	No	No	No	No	No	83.25	1.62	31.72	107	111	0.96	61	113	74	Normal	82.5	1.61	31.83	103	110	0.94	58	130	80	Normal	82.7	1.62	31.51
M08-03	8	No	Male	5	White	Village	Student	School	Never	2900	31	Breast	Average	Yes	No	No	No	NA	No	No	No	No	No	No	No	No	18.3	1.09	15.4	52	60	0.87	36	90	65	Normal	18.1	1.1	14.96	48	61	0.79	34	85	55	Normal	18.1	1.1	14.96
M08-04	8	Yes	Male	3	White	Village	Student	School	Never	2900	33	Breast	Average	Yes	No	No	No	NA	No	No	No	No	No	Yes	No	Yes	16.5	0.98	17.18	52	61	0.85	32	80	50	Normal	16.5	0.98	17.18	48	58	0.83	38	80	50	Normal	16.75	0.99	17.09
M11-01	11	Yes	Female	29	White	Town	Employed full time	College	Never	2900	25	Formula	Average	Yes	No	No	No	No	No	No	No	No	No	Yes	No	Yes	66.5	1.65	24.43	98	104	0.94	62	141	91	Normal	72.2	1.65	26.52	88	105	0.84	52	123	77	Normal	71	1.66	25.77
M11-03	11	Yes	Female	2	White	Town	Student	School	Never	3310	26	Formula	Average	Yes	No	No	No	No	No	No	No	No	No	Yes	No	Yes	14.8	0.89	18.68	56	56	1	31	NA	NA	Normal	14.9	0.93	17.23	55	55	1	32	NA	NA	ND	14.6	0.95	16.18
M11-04	11	No	Male	57	White	Town	Retired	College	Never	2950	19	Unknown	Average	Yes	No	No	No	NA	No	No	No	Yes	No	No	No	No	69.4	1.77	22.15	85	93	0.91	51	118	74	Normal	70.1	1.78	22.12	86	91	0.95	50	118	80	Normal	67.4	1.77	21.51
M11-05	11	No	Female	53	White	Town	Retired	College	Never	.K	24	Unknown	Average	Yes	No	Yes	No	No	No	Unknown	No	No	No	Yes	Yes	Yes	62.2	1.55	25.89	88	98	0.9	53	156	82	Normal	62	1.56	25.48	90	95	0.95	49.5	154	85	Normal	61.2	1.56	25.15
M11-06	11	No	Male	72	White	Town	Retired	School	Regular	3500	20	Breast	Average	Yes	No	Yes	No	NA	No	No	No	No	No	Yes	No	Yes	84.4	1.65	31	102	104	0.98	53	130	89	Normal	83	1.66	30.12	106	103	1.03	52	140	84	Normal	83	1.66	30.12
M11-07	11	No	Female	69	White	Town	Retired	College	Past	3000	23	Unknown	Below Average	Yes	No	No	No	No	No	Yes	No	No	No	No	No	No	71	1.54	29.94	88	98	0.9	52	128	82	Normal	70.75	1.55	29.45	88	100	0.88	53	141	78	Normal	70.5	1.55	29.34
[truncated: 25 more columns]

## Sheet: Food_nutrients_food_classes
INDIV	Alpha carotene [mcg]	Nitrogen [g]	Carbohydrate - sugars(total) [g]	Vitamin B12 - cobalamin [mcg]	Vitamin B6 - pyridoxine [mg]	Vitamin C - ascorbic acid [mg]	Vitamin D [mcg]	Vitamin E - alpha tocopherol equivalents [mg]	Zinc [mg]	Carbohydrate - total [g]	Cholesterol [mg]	Chloride [mg]	Copper [mg]	Alcohol [g]	Englyst Fibre - Non Starch Polysaccharides (NSP) [g]	Iron [mg]	Beta carotene [mcg]	Total folate [mcg]	Carbohydrate - fructose [g]	Carbohydrate - galactose [g]	Carbohydrate - glucose [g]	Fat - total [g]	Monounsaturated fatty acids (MUFA) - total [g]	Polyunsaturated fatty acids (PUFA) - total [g]	Saturated fatty acids (SFA) - total [g]	Iodine [mcg]	Potassium [mg]	Energy_kcal [kcal]	Energy_kj [kJ]	Carbohydrate - lactose [g]	Carbohydrate - maltose [g]	Magnesium [mg]	Manganese [mg]	Sodium [mg]	Niacin [mg]	Phosphorus [mg]	Calcium [mg]	Protein [g]	Vitamin A - retinol [mcg]	Vitamin A - retinol equivalents [mcg]	Vitamin B2 - riboflavin [mg]	Carotene - total (carotene equivalents) [mcg]	Alcoholic beverages [g]	Cereals and cereal products [g]	Eggs and egg dishes [g]	Fats and oils [g]	Fish & fish products [g]	Fruit [g]	Meat and meat products [g]
M01-01	179.817	7.76732	42.9306	3.72477	0.905271	31.0327	2.31477	5.78203	6.10957	98.9403	177.99	2453.71	0.486594	1.98275	6.6909	6.13336	976.343	100.105	9.46541	0.24696	8.59792	37.739	13.9401	5.9543	14.7434	61.1634	1851.44	917.621	3854.07	2.09297	1.42739	159.79	1.40485	1609.55	15.6551	648.417	324.658	48.0814	167.785	356.447	0.699862	1133.25	21	141.03	3.5	10.7	27.23	74.2	105.26
M01-02	188.506	11.1963	45.6151	3.24578	1.62932	43.8013	1.22514	5.64605	8.25454	127.507	253.49	3215.17	0.67908	1.5225	9.78529	7.48604	1448.88	166.993	9.08842	0.98343	10.4053	62.0221	20.5224	7.92997	28.5008	86.178	2392.4	1324.54	5552.1	3.429	1.49446	205.874	2.11876	2154.85	20.3789	928.957	438.798	69.3067	328.787	592.995	1.05438	1584.28	17.5	121.88	7	25	8.05	49.35	166.05
M01-03	96.3865	4.32713	22.5012	0.95095	0.877864	44.3802	0.711788	3.81233	3.18622	74.1784	78.4396	1606.08	0.340159	0	5.96655	3.62354	1108.95	104.406	5.1522	0.12348	4.8875	16.435	5.79196	4.32789	4.84963	38.166	1389.3	533.335	2246.6	0.43096	0.69717	106.345	1.20996	1046.05	8.31218	403.758	163.877	26.8711	60.9606	264.392	0.358455	1221.2	0	111.12	7	4.3	8.05	54.6	54.37
M01-04	171.263	3.89035	14.7258	0.82292	0.579163	18.8224	0.663135	3.57947	2.83399	57.864	78.7517	1997.92	0.279461	1.25321	5.21552	3.02437	731.875	69.4664	3.96879	0	3.78168	25.3772	8.12467	4.57368	10.5939	27.2385	871.568	550.673	2307.93	0.15386	0.45052	78.8539	0.900558	1310.58	8.5374	344.558	209.441	24.0239	124.648	264.742	0.265296	841.524	23.66	71.3	0	8.6	0	22.05	44.1
M01-05	528.369	5.94071	33.224	0.89068	0.942393	45.9463	0.514679	3.02889	3.65624	69.764	121.1	2142.1	0.313369	0	4.94218	3.1292	1659.04	90.6269	9.45894	0.67725	9.04537	27.3132	8.63892	4.57438	11.8156	39.1218	1131.49	655.477	2753.41	1.73901	0.72854	78.5984	0.648088	1523	9.78885	461.61	203.931	36.9401	136.446	491.623	0.503182	2132.54	0	45.72	3.5	7.9	0	67.7	116.62
M02-01	194.07	10.7015	47.2342	2.83516	1.35001	69.6626	1.53572	6.10106	7.98537	156.987	161.415	3546.97	0.783145	2.57495	12.6718	8.77072	1802.17	190.04	12.6105	0.25137	11.215	49.6971	16.5918	10.1727	18.4564	58.8822	2287.19	1316.3	5536.52	2.2286	1.26118	234.575	3.07903	2397.41	18.6077	943.276	545.45	65.6783	193.446	551.194	0.838109	2121.48	32.13	228.37	3.5	11.4	8.05	122.5	109
M02-02	529.152	8.10096	93.1842	2.01915	1.15233	86.9581	0.32754	4.1762	5.4189	183.71	91.3845	2561.02	0.690163	1.5225	11.1035	6.55993	2725.74	185.208	15.2561	1.764	17.0292	35.7772	11.2329	6.90741	13.9673	108.477	1886.92	1219.94	5153.37	5.65175	3.36514	182.326	2.48659	1676.72	10.5298	833.808	679.784	49.8384	123.645	661.589	0.893448	3231.45	17.5	183.96	3.5	0	8.05	167.1	39.69
M02-03	86.957	10.4007	66.5514	3.19395	1.55855	81.9793	1.10303	6.74545	7.01951	150.403	215.391	2434.76	0.652799	4.87104	6.77971	7.21819	1231.47	159.632	15.8568	0.76734	15.4608	36.695	12.6426	8.39169	12.1603	88.3165	2890.5	1186.62	5000.89	3.64471	2.36246	222.282	1.69159	1550.54	20.607	843.019	357.662	64.522	86.2075	372.926	0.95185	1721.51	123.84	130.51	21.5	0	8.05	94.1	139.24
M02-04	177.042	14.2745	103.751	2.78561	2.0802	119.903	0.794182	12.0927	8.62763	196.24	218.843	4551.16	0.890976	0.76125	14.7974	8.01706	3102.37	284.31	22.3609	3.94191	24.2192	82.0007	23.2051	13.1015	38.697	181.229	3791.86	1837.51	7719.86	8.33453	1.98875	292.99	2.84161	2969.58	19.8437	1547.34	1360.03	89.7438	526.745	1114.14	2.0896	3327.82	8.75	127.13	7	10	16.1	258.35	92.34
M02-05	547.334	8.29878	61.126	2.80836	1.09472	65.5801	1.13349	7.73817	5.20676	131.391	146.009	2528.72	0.693875	5.46921	9.40297	6.19475	3005.43	149.02	9.28857	0.75852	9.5196	46.7348	14.5415	13.9104	14.5323	89.9707	1713.48	1157.38	4858.5	3.87422	1.81971	162.78	2.06755	1712.42	12.9693	784.022	438.938	51.4083	117.187	676.964	0.749503	3359.88	73.91	173.92	3.5	0.21	20.23	85.1	84.31
M03-01	176.129	11.8551	83.3929	4.60602	1.33158	68.5677	1.49877	8.34087	7.74995	169.91	150.473	3196.07	0.658839	10.875	10.4244	9.18356	2281.83	208.616	16.8321	3.34782	15.5919	52.7484	15.9211	10.6552	21.8572	140.373	2910.79	1483.95	6238.91	9.64232	2.19633	255.843	2.68201	2096.08	16.5561	1215.11	966.287	73.9347	273.927	718.16	1.6418	2645.81	125	219.5	3.5	2.31	24.08	76.65	61.61
M03-03	109.135	8.44007	69.8505	2.82836	1.2845	85.8782	0.534306	4.473	6.7817	159.56	98.0001	2290.9	0.656967	0	11.2924	6.32912	2006.43	202.675	20.0898	1.39356	15.1059	30.3089	9.97926	7.08547	10.4584	72.1959	1791.54	1078.96	4557.46	4.59408	2.02358	176.458	2.40354	1500.61	13.2031	824.077	482.185	51.9398	88.9227	460.171	1.30225	2232.43	0	253.64	3.5	0	8.12	249.95	77.71
M03-04	107.115	9.87454	79.6696	3.72084	1.42375	81.3101	1.81556	5.167	8.28166	157.438	211.502	2656.81	0.537628	1.58592	10.4554	7.32201	1706.65	173.108	14.9808	1.50381	13.9993	59.9853	17.9387	9.159	27.7432	96.5233	1899.02	1385.07	5821.15	5.05078	2.93707	176.508	2.20708	1802.9	12.7684	871.451	504.44	61.1207	365.261	703.279	0.957781	2016.29	40.32	207.07	3.5	36.4	16.17	157.4	98.58
M03-05	98.8561	9.93483	117.812	2.19329	1.32778	72.1083	0.458816	7.73599	6.46539	226.089	113.812	3705.67	0.713129	3.10842	18.1192	7.88332	1593.33	196.998	31.8049	0.80073	22.3981	46.1926	12.5296	10.9867	18.2099	72.5877	2207.33	1530.55	6458.34	4.47426	3.59513	214.06	2.72573	2485.16	10.6334	999.001	660.482	61.3936	187.414	500.013	1.03385	1888.45	57.82	264.97	3.5	0	24.22	357	54.67
M04-01	536.344	23.9244	115.321	18.5953	3.12808	139.76	10.8675	19.0804	13.5348	232.365	388.307	7882.11	1.54834	0	24.3165	14.1948	5588.78	386.247	26.6756	0.12789	22.2151	88.1237	29.0571	23.5601	27.3218	357.852	4671.51	2257.57	9507.47	1.73906	1.07964	361.956	3.10848	5212.81	46.6329	1879.02	706.659	149.123	211.72	1211.93	1.49253	6002.52	0	199.2	3.5	10.21	255.67	209.3	196.69
M04-02	541.227	28.5086	213.648	19.2169	4.25974	249.352	11.1697	24.2587	16.2954	358.649	462.759	9896.5	1.9221	0	38.3217	17.1534	6696.7	492.756	77.0169	1.39797	52.5353	107.984	33.3831	24.7035	39.4303	428.091	6762.79	3027.54	12756.2	5.8013	0.98093	475.307	4.05361	6526.31	51.3842	2388.42	1137.85	177.86	414.088	1607.13	2.21677	7165.55	0	242.78	3.5	26.29	248.32	1171	244.6
M04-03	546.619	36.0788	370.063	21.2743	5.63659	393.648	11.5444	30.6661	21.1454	540.269	581.375	12610.6	2.84785	0	53.4039	21.8392	7619.84	607.301	131.063	1.42065	87.9169	135.768	41.6061	26.7913	53.7454	482.305	9327.89	4150.85	17507.3	9.53924	2.30595	659.121	5.67648	8455.47	57.2436	3253.7	1798.5	225.589	629.888	2003.72	3.28205	8251.53	0	351.53	3.5	26.29	255.67	2199	306.7
M04-04	544.531	30.055	353.516	18.644	5.2611	380.439	11.1534	30.0821	17.8262	521.276	485.867	11279.4	2.68672	0	52.9036	20.4951	7501.25	548.323	129.608	1.39797	86.1601	111.02	34.2333	25.9079	39.6432	464.653	8940.18	3704.61	15639.5	6.32336	1.73195	612.172	5.67599	7531.81	53.6154	2726.53	1323.5	187.484	442.286	1793.9	2.6602	8121.69	0	348.63	3.5	26.29	255.67	2164.2	267.28
M04-05	541.212	32.6518	342.582	21.0523	5.30481	292.496	11.1839	27.9822	18.6342	490.818	512.149	10712.7	2.49941	0	49.4866	19.0015	6739.31	554.124	122.846	1.39797	79.0989	128.094	38.4248	25.8973	50.9023	452.662	8591.95	3809.27	16062.4	7.6985	0.93755	603.993	5.12943	6883.84	54.4573	2868.49	1610.78	204.189	578.163	1799.62	2.86825	7338.06	0	243.22	3.5	25.21	255.67	2036.2	213.61
M04-06	534.145	21.9441	91.275	17.9086	3.21919	192.718	10.7446	16.8514	11.7943	208.381	329.809	5600.1	1.23077	0	23.6496	13.0979	6414.89	399.728	31.9446	0	23.6898	66.4946	22.0509	22.5392	15.104	301.784	4677.19	1923.88	8117.05	0.25776	0.46076	326.735	3.35638	3617.86	39.831	1608.23	592.747	136.7	66.6963	1201.06	1.28872	6811.73	0	214.5	3.5	1.29	255.67	492.4	175.2
M05-01	532.562	10.6186	41.506	4.06551	1.36426	39.4545	2.09806	9.80638	7.5698	105.799	183.046	2359.04	0.693709	4.67625	8.77299	6.90553	2230.23	126.76	9.91952	1.39356	9.07203	50.3265	19.2787	11.8511	15.5084	89.8999	2205.23	1144.66	4798.37	4.05492	1.62242	214.008	2.13931	1609.21	19.1815	942.616	441.582	65.4909	157.926	604.687	0.916483	2531.8	53.75	154	7	17.62	20.23	99.2	136.87
M05-02	558.762	10.5217	84.1224	4.37995	1.68099	152.033	2.93033	5.87383	7.78287	172.828	171.08	3067.04	0.980752	4.67625	13.5837	8.06099	2458.32	219.19	15.4311	0.2205	15.1766	36.7561	13.1925	8.94311	11.075	75.1674	2355.41	1267.61	5365.79	1.09971	2.11968	221.974	3.39071	2063.1	17.8389	916.284	380.756	65.2537	155.92	641.482	0.943602	2919.5	53.75	298.08	7	11.82	36.26	356	126.11
M05-03	541.444	8.21184	26.3526	3.79587	1.10515	46.8573	1.95378	3.70152	5.81729	78.6436	137.626	1348.88	0.477998	0	6.79069	4.69083	2211.34	92.0502	6.4884	0.12348	5.66864	26.4526	8.84425	6.23773	8.95195	60.2031	1414.63	737.003	3100.22	1.05637	0.92044	113.021	1.02665	950.152	13.7303	619.876	201.024	51.0065	58.0742	481.679	0.466719	2545.45	0	114.26	0	1.12	32.06	68.7	126.11
M05-04	542.524	9.7827	44.2844	3.88057	1.36398	80.2415	2.01678	4.51341	7.01362	127.733	150.628	2179.48	0.661128	0	11.1782	7.31625	2615.1	151.159	11.7069	0.12348	11.7609	28.7854	9.45427	6.80391	9.55412	64.1459	1721.99	978.745	4130.79	1.03271	2.27762	169.408	2.14545	1468.75	16.2443	777.561	325.51	60.2623	71.6696	566.399	0.60136	2974.19	0	190.78	3.5	1.12	32.06	150.9	126.11
M06-01	10.3547	17.2675	55.5258	17.2454	2.16658	65.6584	5.33417	8.51905	10.3626	158.906	287.055	4197.03	2.01211	36.1366	9.00518	12.6769	1185.67	228.977	12.6215	3.339	9.15592	75.8456	28.7372	15.2224	25.3352	179.676	3325.93	1960.11	8215.24	7.8046	1.08239	273.838	2.12564	2891.44	25.1362	1546.69	787.076	107.056	1786.23	1993.01	2.14513	1239.58	540.02	163.2	7	2.69	159.72	54.6	174.03
M06-02	538.769	8.89566	37.362	8.9966	1.29575	118.613	4.34459	9.04952	6.05105	123.48	109.964	3295.77	0.906655	0	17.3758	9.59352	4197.3	275.129	10.1453	0.12348	10.4646	33.8161	13.1441	9.27	7.46544	96.1572	3117.06	985.917	4144.69	0.42714	1.09346	290.12	3.21506	2217.27	23.845	904.638	416.505	54.6403	53.4037	815.177	0.845765	4570.87	0	166.56	0	1.12	110.27	63.35	28.91
M06-03	16.3683	7.51332	54.572	4.97231	0.964356	44.7234	1.9906	4.05131	4.67699	112.79	149.492	1846.44	0.569605	0	4.40959	4.32327	260.336	85.4565	12.4878	0.46746	10.8466	34.7808	12.763	6.28591	12.1946	79.4933	1433.86	921.794	3874.87	1.81552	1.18692	125.492	0.900602	1296.05	9.86893	676.321	288.875	46.3855	123.633	227.018	0.601012	621.596	0	134.75	7	1.82	85.4	63.35	91.56
M06-04	238.461	9.80277	66.8108	3.40327	1.71712	92.7951	1.40541	8.44753	8.18973	253.424	148.108	3393.35	1.3765	0	16.9646	9.59734	2043.97	225.165	12.24	0.46746	11.1614	49.2839	16.5749	10.1888	17.4254	83.4302	2753.83	1630.76	6867.59	2.23354	3.04209	280.808	3.51461	2178.99	14.4032	1080.38	522.345	59.4605	174.597	600.999	0.793817	2560.27	0	503	7	2.69	42.7	68.95	110.29
M08-01	178.527	8.0361	44.2687	3.29546	0.895607	70.235	1.82632	3.84903	4.51944	88.009	99.8577	2097.01	0.479146	10.1772	6.56933	4.7601	1224.91	140.903	9.88	1.764	8.40221	30.0148	10.8955	4.51663	11.7722	83.6322	1582.19	871.858	3663.93	5.89138	1.56875	144.822	1.25225	1387.16	9.79116	784.734	602.509	50.0986	193.684	421.144	0.909496	1365.79	139.07	103.36	0	10.21	20.23	159.2	46.69
M08-02	532.602	6.6263	36.843	2.14396	0.896916	77.9226	1.71048	5.32813	4.1204	97.5102	106.378	1632.86	0.516463	8.59125	8.01068	5.89592	3049.03	120.782	10.1134	0.24696	8.45609	25.9049	9.2492	5.78935	8.16836	60.3624	1828.99	822.74	3460.42	0.95948	0.74888	175.206	1.93344	1125.13	13.2161	617.412	386.889	40.937	136.095	705.87	0.512978	3421.92	98.75	187.7	7	8.6	32.2	163.65	45.36
M08-03	529.14	7.941	66.5859	2.60097	1.02794	63.1263	3.33886	6.26182	5.10986	130.29	119.624	2226.65	0.594394	0	9.21362	4.82491	3051.4	115.036	18.4506	1.49562	13.6703	39.7802	15.6549	6.52203	14.0139	89.664	1732.71	1043.53	4393.07	3.83403	1.46993	150.447	1.76681	1528.84	10.1064	746.008	490.591	49.2852	303.224	866.676	0.844449	3384.79	0	187.7	7	25	32.2	297.95	85.16
M08-04	13.3943	9.28432	53.8409	3.3471	0.907801	60.4505	3.3619	5.96279	5.98694	119.369	143.734	2540.56	0.695695	0	8.466	4.54108	751.697	123.953	14.4326	1.39797	9.45752	50.1208	19.4517	8.72773	17.5588	95.7274	1466.59	1126.58	4736.35	4.5195	1.46692	171.273	1.82382	1730.85	11.6551	880.658	635.721	57.1208	306.574	443.615	0.848083	824.07	0	196.1	7	25	32.2	272.35	85.16
M11-01	194.042	7.19878	42.2553	2.98167	1.03761	75.6632	1.45772	4.4634	5.59148	93.1009	127.621	1333.58	0.527369	0	7.66269	5.06813	1383.67	115.8	12.8236	0.00441	9.7421	26.5021	9.79847	5.37148	8.82151	43.9173	1630.4	765.364	3219.34	0.54432	1.08012	137.673	1.25307	952.553	12.1033	575.074	216.666	44.4081	83.0067	409.398	0.525452	1947.43	0	141.57	7	3.01	16.03	107.45	99.2
M11-03	189.951	7.63772	60.4266	2.94742	1.01381	65.1519	1.42686	4.70142	5.17394	121.605	134.746	2098.96	0.509081	0	8.27977	4.79187	1687.12	125.616	8.86742	0.063	9.37159	36.8278	13.4421	5.17542	14.7118	71.8268	1612.11	977.23	4110.2	6.2598	2.68379	123.515	1.00355	1481.19	9.87893	696.48	422.957	47.3606	170.06	490.336	0.782322	1916.92	0	186.08	7	1.61	24.15	111.3	116.85
M11-04	94.0842	8.38243	26.6402	2.48015	1.03899	27.6672	1.03567	3.15056	5.90534	82.3466	144.328	1472.99	0.422153	2.31546	4.2941	4.554	721.69	72.0659	3.28685	0.11025	3.19207	26.0117	9.29084	4.53015	9.53553	42.946	1346.39	766.4	3223.86	0.91994	0.66341	111.072	0.879272	1062.69	13.1045	606.82	227.868	51.779	75.9787	214.391	0.525501	830.279	37.66	149.1	3.5	1.61	16.17	31.5	148.54
M11-05	180.065	8.5334	24.8561	2.44067	1.12256	47.8716	0.783177	3.55686	6.07275	77.2777	116.011	1647.57	0.42727	1.5225	7.29623	4.73025	1232.35	93.3132	9.78472	0.00441	4.49248	23.8101	8.4449	4.60755	8.28728	38.8265	1495.75	726.153	3056.66	0.64771	0.57101	117.005	1.02957	1173.22	13.577	610.024	220.958	52.8451	45.8717	270.107	0.529649	1351.36	17.5	111.3	0	0.21	16.17	168.3	148.54
M11-06	106.159	11.6058	248.121	6.02295	2.08632	155.652	1.37348	10.8571	7.95339	380.951	304.587	3790.7	1.73081	68.0168	18.8106	15.7932	1387.87	265.165	50.8384	2.68758	43.7667	70.8539	22.8869	8.36057	32.1503	160.516	4350.41	2832.64	11910.1	13.9093	8.38899	339.028	2.64236	2616.51	17.6263	1412.84	1085.86	72.2022	1280.74	1579.27	2.14212	1775.6	877	346.81	21.5	13.39	4.2	666.85	67.83
M11-07	574.661	10.9614	165.402	7.95403	1.70515	274.697	1.72678	10.7452	6.74871	216.543	123.712	2864.8	1.10188	0	22.5254	8.39397	3350.15	352.145	46.4981	4.43709	34.0251	28.1784	8.589	7.61972	8.64601	194.654	4500.25	1341.52	5664.38	14.2787	2.69861	314.376	2.0374	1930.18	23.6144	1211.42	971.77	68.5596	889.866	1526.52	2.01124	3826.87	0	106.02	0	0	36.26	973.05	59.57
[truncated: 131 more columns]

## Sheet: Medication
Individual	Insulin [U/day]	Corticosteroids	Thyroxin	Valproic acid	Statins	Vitamins	Antibiotics	Metformin	cancer treatment
M01.1	visit1: 5; visits 2-3: 8	NO	NO	NO	NO	YES	NO	NO	NO
M01.2	0	NO	NO	NO	NO	NO	NO	NO	NO
M01.3	0	NO	NO	NO	visits 1-2: YES; visit 3: NO	NO	NO	NO	NO
M01.4	29	NO	NO	NO	YES	NO	NO	NO	NO
M01.5	0	NO	NO	NO	NO	NO	NO	NO	NO
M02.1	64	NO	NO	NO	YES	NO	NO	NO	NO
M02.2	51	NO	YES	NO	NO	NO	NO	NO	NO
M02.3	46	NO	YES	NO	NO	NO	NO	NO	NO
M02.4	0	NO	NO	NO	YES	YES	NO	NO	NO
M02.5	48	NO	YES	NO	NO	YES	NO	NO	NO
M03.1	0	NO	NO	NO	NO	YES	NO	NO	NO
M03.3	0	NO	NO	NO	NO	YES	NO	NO	NO
M03.4	39	NO	NO	NO	NO	YES	NO	NO	NO
M03.5	48	NO	NO	NO	NO	YES	NO	NO	NO
M04.1	0	YES	NO	NO	NO	NO	NO	NO	NO
M04.2	7.75	YES	NO	YES	NO	YES	NO	NO	NO
M04.3	13	NO	NO	NO	NO	NO	NO	NO	NO
M04.4	0	NO	YES	NO	NO	YES	NO	NO	NO
M04.5	0	NO	NO	NO	NO	NO	NO	NO	NO
M04.6	0	NO	NO	NO	NO	NO	NO	NO	NO
M05.1	55-60	NO	NO	NO	NO	NO	NO	NO	NO
M05.2	0	NO	NO	NO	NO	NO	NO	NO	NO
M05.3	0	NO	NO	NO	NO	NO	NO	NO	NO
M05.4	44	NO	NO	NO	NO	NO	NO	NO	NO
M06.1	0	NO	NO	NO	NO	YES (V1)	NO	NO	NO
M06.2	15	NO	YES	NO	YES	YES	NO	NO	NO
M06.3	22	NO	NO	NO	NO	NO	NO	NO	NO
M06.4	0	NO	NO	NO	NO	NO	clamoxyl between V2 and V3	NO	NO
M08.1	170	NO	NO	NO	YES	NO	NO	YES	NO
M08.2	0	NO	NO	NO	NO	NO	doxycycline on V1 up to nearly V2	NO	NO
M08.3	0	NO	NO	NO	NO	NO	NO	NO	NO
M08.4	3	NO	NO	NO	NO	NO	NO	NO	NO
M11.1	58	NO	NO	NO	NO	NO	NO	NO	NO
M11.3	pump	NO	NO	NO	NO	NO	Cefpodoxim on V2	NO	NO
M11.4	0	YES (V1)	NO	NO	NO	NO	NO	NO	YES
M11.5	0	NO	NO	NO	NO	YES	NO	YES	NO
M11.6	0	NO	NO	NO	YES	NO	NO	YES	NO
M11.7	0	NO	YES	NO	YES	NO	NO	NO	NO
