# Supplementary material for: Alterations of oral microbiota and impact on the gut microbiome in type 1 diabetes mellitus revealed by integrated multi-omic analyses
Source: Microbiome. 2022 Dec 28;10:243. doi: 10.1186/s40168-022-01435-4 (PMC9795701; doi:10.1186/s40168-022-01435-4)
Supplement: Supplementary file 3 — Additional file 2: Supplementary Table 1. Summary statistics of metrics extracted from IMP. [file 40168_2022_1435_MOESM2_ESM.xlsx]

## Sheet: Legend
Summary statistics of metrics extracted from IMP
Includes metrics for sequencing, assembly, annotation, and proteomics
mean	Mean value over all samples that had data for the metric
std	Standard deviation for metric
min/max	Minimum/Maximum value for metric
25%/50%/75%	Percentiles
mg	Metagenomics
mt	Metatranscriptomics
PSMs	Peptide spectrum match
MS1Scans	Precursor ion scans
MS2Scans	Fragment ion scans
MeanTopN	Mean number of most abundant precursor ions selected for fragmentation

## Sheet: All_Stats
	mg.r1.fq	mg.r2.fq	mg.r1.preprocessed.fq	mg.r2.preprocessed.fq	mg.se.preprocessed.fq	mt.r1.fq	mt.r2.fq	mt.r1.preprocessed.fq	mt.r2.preprocessed.fq	mt.se.preprocessed.fq	mg_kraken classified reads	mg_kraken unclassified reads	mg_kraken species	mg_kraken genera	mt_kraken classified reads	mt_kraken unclassified reads	mt_kraken species	mt_kraken genera	mg_mOTU mapping reads	mg_mOTU species	mg_mOTU genera	mt_mOTU mapping reads	mt_mOTU species	mt_mOTU genera	mg_paired reads	mg_se reads	mg_primary lines in bam	mg_segments mapped	mg_both partners map	mg_one partner maps	mt_paired reads	mt_se reads	mt_primary lines in bam	mt_segments mapped	mt_both partners map	mt_one partner maps	mg_mapping to KEGG	mg_mapping to essential	mg_mapping to Pfam_A	mg_mapping to Resfams	mg_mapping to Cas	mg_mapping to dbCAN	mt_mapping to KEGG	mt_mapping to essential	mt_mapping to Pfam_A	mt_mapping to Resfams	mt_mapping to Cas	mt_mapping to dbCAN	mgmt_contigs
mean	27909434	27909434	17301171	17301171	141803	42059577	42201222	12013721	12013721	7178302	12765313	4590082	11205	2216	10969094	1779494	8884	2027	7929	228	299	4653	183	236	17331245	130607	34572888	32341802	15898550	532533	11857476	7230119	30771971	29938296	11237066	428873	12194198	563441	13407058	1940218	264884	1295398	11976978	1900613	12455455	1189082	91249	642179	247906
std	5679055	5679055	11082211	11082211	297791	10373891	10193155	5966705	5966705	4140292	9307948	5926341	4632	557	7022719	2261338	3088	459	5180	56	68	3022	44	51	11111204	263279	22336694	21939098	10845010	442637	5861424	4110329	13133756	12920710	5687329	290004	8262274	389215	9247813	1426815	184680	1033853	7106296	1446056	7237997	676308	48166	304686	88190
min	15666167	15666167	1071230	1071230	2650	19330394	22761537	1794049	1794049	79354	933521	103861	3670	1191	603239	108170	1801	789	327	98	137	303	88	120	1071230	2650	39578	37205	345838	84975	1794049	1671131	7156119	6870167	1637601	100011	359349	14526	376185	40757	8985	19152	1263013	96903	1457457	137115	11149	108562	70236
25% percentile	25000000	25000000	6015314	6015314	13447	34619799	34962177	8364794	8364794	3967797	4627798	568890	7625	1866	6050459	775860	7061	1806	2677	193	257	1680	154	198	5960393	13422	11715751	9373586	4642177	331118	8328883	3981738	21934229	21064574	7733062	224076	3638767	165123	3849642	480114	65836	223749	5589029	428382	5768196	588869	50644	465363	189164
50% percentile	25260355	25260355	22465068	22465068	38214	41914204	41914204	11577210	11577210	6214190	10219185	2014314	11616	2375	9660135	1197796	9158	2130	9410	225	295	5067	183	239	22631390	37135	45258202	42961598	21082397	439504	11501841	6244187	29949529	29283288	10574131	367243	15879256	684680	17530828	2333439	329007	1622647	12847352	1904220	13183224	1329371	96523	651448	226836
75% percentile	31306031	31306031	24947593	24947593	121658	47626276	47626276	15489971	15489971	9412471	20142671	5092534	15532	2701	14596284	1757239	10955	2370	11990	260	336	6738	210	267	24948161	113595	49918005	47591380	23564382	581222	14879103	9417163	39211433	38537268	14198618	502405	17695620	857617	19728342	2992525	409452	2128185	17543673	2962665	18097204	1685443	123748	795620	298564
max	50834299	50834299	49534706	49534706	2343721	84169231	84169231	27415229	27415229	26804105	45406570	20931501	18060	2847	44103004	14710996	14642	2670	19898	424	538	17864	284	357	49534706	2343721	99082834	95478033	46740044	4393354	27415229	26804105	69057269	67357196	25987477	1530502	34991912	1408173	38770089	5878985	673626	4380354	35122046	6775211	36183119	3317969	222261	1752859	508484
[truncated: 46 more columns]

## Sheet: Oral_Stats
	mg.r1.fq	mg.r2.fq	mg.r1.preprocessed.fq	mg.r2.preprocessed.fq	mg.se.preprocessed.fq	mt.r1.fq	mt.r2.fq	mt.r1.preprocessed.fq	mt.r2.preprocessed.fq	mt.se.preprocessed.fq	mg_kraken classified reads	mg_kraken unclassified reads	mg_kraken species	mg_kraken genera	mt_kraken classified reads	mt_kraken unclassified reads	mt_kraken species	mt_kraken genera	mg_mOTU mapping reads	mg_mOTU species	mg_mOTU genera	mt_mOTU mapping reads	mt_mOTU species	mt_mOTU genera	mg_paired reads	mg_se reads	mg_primary lines in bam	mg_segments mapped	mg_both partners map	mg_one partner maps	mt_paired reads	mt_se reads	mt_primary lines in bam	mt_segments mapped	mt_both partners map	mt_one partner maps	mg_mapping to KEGG	mg_mapping to essential	mg_mapping to Pfam_A	mg_mapping to Resfams	mg_mapping to Cas	mg_mapping to dbCAN	mt_mapping to KEGG	mt_mapping to essential	mt_mapping to Pfam_A	mt_mapping to Resfams	mt_mapping to Cas	mt_mapping to dbCAN	mgmt_contigs
mean	28055461	28055461	6578148	6578148	117614	46377797	46377797	14770678	14770678	8574689	5929092	649056	9987	2164	13597477	1173201	8791	2044	3028	203	265	6506	197	252	6495937	117614	12933923	11167723	5329972	462460	14693881	8574689	37565320	36659749	14022787	442124	4220970	183699	4400173	553451	81243	272845	17356325	3082820	17862429	1678319	122371	738786	292032
std	5752521	5752521	4107653	4107653	116154	10577968	10577968	5074283	5074283	4801249	3756069	445120	2236	299	4688873	588699	1649	264	2128	52	64	1593	44	52	4074319	116154	8251400	8077100	3903568	568905	5065911	4801249	10360125	10227507	4985131	233432	3064223	131763	3165411	395721	53703	198711	4477757	882512	4613298	431790	31086	195011	90673
min	15666167	15666167	1071230	1071230	2734	25764285	25764285	3344208	3344208	2073540	933521	103861	4312	1231	3236038	108170	4254	1221	327	98	137	1702	88	120	1071230	2734	39578	37205	345838	84975	3344208	2073540	11690464	10814508	2802876	155788	359349	14526	376185	40757	8985	19152	5684092	1121114	5774624	576828	60823	221143	70236
25% percentile	24317194	24317194	3779650	3779650	26216	39749415	39749415	10652117	10652117	3971125	3324121	319281	8481	2005	9636654	764205	7742	1873	1508	175	230	5635	177	226	3774706	26216	7139591	5218721	2488364	238944	10631472	3971125	29746124	29000509	9875600	278340	2206060	88551	2260203	274581	41531	125829	14517878	2643706	14859303	1460126	103634	623867	230572
50% percentile	28139964	28139964	5684011	5684011	92581	46787591	46787591	13962313	13962313	8608140	5164335	530196	10297	2208	13000277	1087705	9027	2073	2338	202	265	6533	199	256	5653802	92581	10993982	8562854	4153521	322536	13849875	8608140	37122546	36283528	13321770	398001	3123875	134929	3301145	388720	63624	205486	17149714	2952574	17654263	1623217	116417	703905	293473
75% percentile	31510466	31510466	8305553	8305553	180218	50597575	50597575	18429992	18429992	11922304	7374391	838918	11718	2389	17170822	1480595	10172	2287	3904	228	297	7281	224	284	8206549	180218	16511980	14809689	7147005	431221	17815257	11922304	43863691	42469752	17418909	546425	5398708	241900	5759216	736625	108245	357661	19791543	3425638	20441738	1851491	136247	821478	346905
max	42975446	42975446	21072700	21072700	564212	84169231	84169231	27415229	27415229	26804105	19341861	2120401	14265	2653	24706727	3176966	11595	2454	11398	424	538	12627	284	357	21072700	564212	42174490	40960339	19889668	4393354	27415229	26804105	69057269	67357196	25987477	1279837	14981967	656383	14981583	1837632	280950	884213	35122046	6775211	36183119	3317969	222261	1366404	508484
[truncated: 46 more columns]

## Sheet: Gut_Stats
	mg.r1.fq	mg.r2.fq	mg.r1.preprocessed.fq	mg.r2.preprocessed.fq	mg.se.preprocessed.fq	mt.r1.fq	mt.r2.fq	mt.r1.preprocessed.fq	mt.r2.preprocessed.fq	mt.se.preprocessed.fq	mg_kraken classified reads	mg_kraken unclassified reads	mg_kraken species	mg_kraken genera	mt_kraken classified reads	mt_kraken unclassified reads	mt_kraken species	mt_kraken genera	mg_mOTU mapping reads	mg_mOTU species	mg_mOTU genera	mt_mOTU mapping reads	mt_mOTU species	mt_mOTU genera	mg_paired reads	mg_se reads	mg_primary lines in bam	mg_segments mapped	mg_both partners map	mg_one partner maps	mt_paired reads	mt_se reads	mt_primary lines in bam	mt_segments mapped	mt_both partners map	mt_one partner maps	mg_mapping to KEGG	mg_mapping to essential	mg_mapping to Pfam_A	mg_mapping to Resfams	mg_mapping to Cas	mg_mapping to dbCAN	mt_mapping to KEGG	mt_mapping to essential	mt_mapping to Pfam_A	mt_mapping to Resfams	mt_mapping to Cas	mt_mapping to dbCAN	mgmt_contigs
mean	27780790	27780790	26747644	26747644	163112	37066636	37372058	8825989	8825989	5563730	18787698	8061939	12279	2262	7881787	2491647	8995	2007	12246	250	329	2476	166	217	26747644	142190	53635786	50995158	25083147	593430	8570849	5650783	22792481	22043255	8009166	413519	19123313	893455	21234471	3145384	424476	2184045	5925213	589102	6372609	638691	56237	533496	208139
std	5644983	5644983	4964613	4964613	393568	7559320	7218542	5322878	5322878	2372230	8549885	6341441	5805	709	8022829	3139252	4206	615	2548	49	56	2853	38	44	4964611	345789	9931217	10060362	4922291	281814	4955465	2285914	11498754	11215258	4673959	345544	3956817	180591	4323399	727421	78519	505797	3916661	509781	4156447	434427	39117	365247	64009
min	17159903	17159903	16851612	16851612	2650	19330394	22761537	1794049	1794049	79354	4021564	1503504	3670	1191	603239	280829	1801	789	8098	148	207	303	95	138	16851612	2650	33708197	31734711	15570276	253953	1794049	1671131	7156119	6870167	1637601	100011	12107764	552046	13224694	1977534	243757	1226894	1263013	96903	1457457	137115	11149	108562	100968
25% percentile	25000000	25000000	24838552	24838552	10857	31751937	31768388	4367485	4367485	3973485	12937243	3415602	3890	1227	3728703	870222	5135	1491	10487	220	289	943	139	186	24838552	10841	49757349	46195095	22753246	425369	4322300	4008364	12983385	12516502	4036981	182650	16885675	777085	18834543	2656346	377099	1872877	2838909	262861	3038525	285974	28405	229445	173175
50% percentile	25000000	25000000	24943926	24943926	22546	35577048	35888523	8414976	8414976	5306883	19921766	4659307	15349	2697	5776347	1498500	10244	2331	11726	241	323	1552	163	214	24943926	21938	49914713	47448720	23440153	512500	8404401	5416838	20725490	20337299	7831049	317225	17656438	852155	19635941	2966713	406636	2114195	5115567	396161	5485635	557248	48549	472869	199704
75% percentile	31070799	31070799	27558728	27558728	87842	41850916	41850916	11626942	11626942	6801887	22611743	13370622	16564	2767	9281893	2063339	12805	2516	13232	286	369	2748	190	245	27558728	86825	55642452	53881006	26233748	655944	11577210	6807668	29595717	28656342	10822547	470427	21198131	948275	23245309	3545146	472647	2378871	6978066	648376	7527686	733721	63774	687592	225972
max	50834299	50834299	49534706	49534706	2343721	60798680	60798680	24899834	24899834	14829706	45406570	20931501	18060	2847	44103004	14710996	14642	2670	19898	385	492	17864	258	325	49534706	2343721	99082834	95478033	46740044	2121206	23431958	14829706	55449604	53676362	22271472	1530502	34991912	1408173	38770089	5878985	673626	4380354	19202540	2400154	20659154	1993005	200918	1752859	452492
[truncated: 46 more columns]

## Sheet: Gut_MP_Stats
	MS1Scans	MS2Scans	MeanTopN	MS2ScanRate[s]	MedianMS2Intensity	PSMs	Peptides	Proteins/Protein_Groups	Database_Size
mean	22014	94749	4.1	5.5	9.79231e+06	48446	25703	4510	464843
std	5767	59370	1.6	0.8	5.9983e+06	37533	21205	3442	104690
min	16594	44235	1.9	3.7	43476.9	11041	5181	1034	310977
25% percentile	18647	61897	3.1	4.9	6.80155e+06	14875	7055	1420	378725
50% percentile	19563	64123	3.4	5.7	1.18591e+07	17911	8531	1951	434301
75% percentile	21812	70532	4.1	6	1.38757e+07	88190	44924	7737	504891
max	40924	219534	8.6	6.7	2.20877e+07	113093	65449	10208	814939

## Sheet: Gut_MP_Stats_Old
	MS1Scans	MS2Scans	MeanTopN	MS2ScanRate[s]	MedianMS2Intensity	PSMs	Peptides	Proteins/Protein_Groups	Database_Size
mean	19174.2	62993.2	3.31611	5.8331	1.26258e+07	14681	7183.84	1496.32	424992
std	1310.65	4697.26	0.457765	0.435378	3.27756e+06	2055.66	1114.85	289.268	91145.9
min	16594	44235	1.86	4.1	75628.5	11041	5181	1034	310977
25% percentile	18287	60783	3.04	5.63	1.10552e+07	13373.2	6479.25	1265.25	371721
50% percentile	19191	63013	3.27	5.83	1.27994e+07	14952.5	7083.5	1466	399557
75% percentile	19930	65761	3.6	6.09	1.43018e+07	15654.5	7928.25	1671.75	465492
max	23724	71994	4.34	6.67	2.20877e+07	20765	10926	2337	814939

## Sheet: Gut_MP_Stats_New
	MS1Scans	MS2Scans	MeanTopN	MS2ScanRate[s]	MedianMS2Intensity	PSMs	Peptides	Proteins/Protein_Groups	Database_Size
mean	31736.1	203488	6.82212	4.23879	89718.8	87327.9	47028.9	7979.76	510733
std	4330.56	11829	1.13524	0.24571	27907.8	12798	10289.1	1619.53	101546
min	26071	177540	4.44	3.7	43476.9	62873	25644	4803	361759
25% percentile	27637	194364	5.82	4.05	69738.1	78678	38333	6644	430661
50% percentile	31178	207311	6.83	4.32	87259	88468	47927	8339	479217
75% percentile	35492	212850	7.93	4.43	111401	96874	54476	9513	571467
max	40924	219534	8.57	4.57	157945	113093	65449	10208	763016
