# Supplementary material for: Alterations of oral microbiota and impact on the gut microbiome in type 1 diabetes mellitus revealed by integrated multi-omic analyses
Source: Microbiome. 2022 Dec 28;10:243. doi: 10.1186/s40168-022-01435-4 (PMC9795701; doi:10.1186/s40168-022-01435-4)
Supplement: Supplementary file 6 — Additional file 5: Supplementary Table 3. Genera. [file 40168_2022_1435_MOESM5_ESM.xlsx]

## Sheet: Legend
Metric	Description
species	Based on Kraken2 read classification
identifier	Functional identifier
baseMean	Mean of normalized counts for all samples
log2FoldChange	Log2 fold change from sick
padj	FDR/Benjamini-Hochberg adjusted significance value
annotations	Annotations associated with the identifier
N_Genera	Number of genera found possessing/expressing the function
Genera	Genera found possessing/expressing the function
N_Families	Number of families found possessing/expressing the function
Families	Families found possessing/expressing the function

## Sheet: SupplTable3
identifier	baseMean	log2FoldChange	padj	annotations	N_Genera	Genera	N_Families	Families
FumaraseC_C	200	-1.96	0.0378498	pfam:FumaraseC_C,description:Fumarase C C-terminus	74	Corynebacterium,Hungatella,Haemophilus,Coprococcus,Oscillibacter,Pseudoflavonifractor,Malacobacter,Pseudomonas,Mordavella,Fusicatenibacter,Homo,Alistipes,Clostridium,Prevotella,Intestinibacter,Flavonifractor,Negativibacillus,Dakarella,Eubacterium,Mitsuokella,Faecalitalea,Butyrivibrio,Luteibacter,Porphyromonas,Megamonas,Azospirillum,Lachnoclostridium,Anaerotignum,Ruminococcus,Anaeromassilibacillus…	44	Vibrionaceae,Actinomycetaceae,Atopobiaceae,Eubacteriaceae,Tannerellaceae,Bacillaceae,Campylobacteraceae,Pseudomonadaceae,Clostridiaceae,Streptomycetaceae,Spirochaetaceae,Phyllobacteriaceae,Sutterellaceae,Veillonellaceae,Enterococcaceae,Bradyrhizobiaceae,Peptostreptococcaceae,Propionibacteriaceae,Burkholderiaceae,Desulfovibrionaceae,Bacteroidaceae,Hominidae,Porphyromonadaceae,Rikenellaceae,Blastoc…
K00163	77	4.9	0.0253891	enzyme_ec:1.2.4.1,kegg_ko:K00163,description:pyruvate dehydrogenase E1 component,cog:COG2609,go:0004739,kegg_map:map00010,kegg_map:map00020,kegg_map:map00620,kegg_map:map01100,kegg_map:map01110,kegg_map:map01120,kegg_map:map01130,kegg_map:map01200,kegg_map_lineage:Metabolism -> Carbohydrate metabolism-> Glycolysis / Gluconeogenesis (map00010),kegg_map_lineage:Metabolism -> Carbohydrate metabolism…	14	Propionibacterium,Kluyvera,Klebsiella,Serratia,Citrobacter,Pseudomonas,Rothia,Actinomyces,Enterobacter,Oxalobacter,Escherichia,Schaalia,Haemophilus,Hafnia	9	Micrococcaceae,Actinomycetaceae,Propionibacteriaceae,Hafniaceae,Enterobacteriaceae,Yersiniaceae,Pasteurellaceae,Pseudomonadaceae,Oxalobacteraceae
K01728	1120	-1.01	0.0253891	enzyme_ec:4.2.2.2,kegg_ko:K01728,description:pectate lyase,go:0030570,kegg_map:map00040,kegg_map:map01100,kegg_map:map02024,kegg_map_lineage:Metabolism -> Carbohydrate metabolism-> Pentose and glucuronate interconversions (map00040),kegg_map_lineage:Metabolism -> Global and overview maps-> Metabolic pathways (map01100)	46	Tannerella,Hamadaea,Paenibacillus,Coprococcus,Chryseobacterium,Lachnospira,Turicibacter,Alistipes,Paeniclostridium,Prevotella,Clostridium,Oxalobacter,Coprobacter,Eubacterium,Butyrivibrio,Mariniradius,Microbacterium,Rhodoferax,Ruminococcus,Monoglobus,Mariniflexile,Vibrio,Bifidobacterium,Tamlana,Mucinivorans,Actinopolymorpha,Mesorhizobium,Parabacteroides,Capnocytophaga,Brachybacterium,Bacteroides,D…	36	Thermoanaerobacteraceae,Vibrionaceae,Flavobacteriaceae,Sphingobacteriaceae,Chitinophagaceae,Dermabacteraceae,Eubacteriaceae,Tannerellaceae,Bacillaceae,Clostridiaceae,Streptomycetaceae,Nocardioidaceae,Phyllobacteriaceae,Leptolyngbyaceae,Enterococcaceae,Peptostreptococcaceae,Microbacteriaceae,Bacteroidaceae,Hominidae,Oxalobacteraceae,Rikenellaceae,Ruminococcaceae,Cytophagaceae,Erysipelotrichaceae,O…
K03782	140	4.56	0.00466858	enzyme_ec:1.11.1.21,kegg_ko:K03782,description:catalase-peroxidase,cog:COG0376,kegg_map:map00360,kegg_map:map00380,kegg_map:map00940,kegg_map:map00983,kegg_map:map01100,kegg_map:map01110,kegg_map_lineage:Metabolism -> Amino acid metabolism-> Phenylalanine metabolism (map00360),kegg_map_lineage:Metabolism -> Amino acid metabolism-> Tryptophan metabolism (map00380),kegg_map_lineage:Metabolism -> Bi…	9	Gemmiger,Aquimarina,Anaeromassilibacillus,Citrobacter,Clostridium,Enterobacter,Escherichia,Klebsiella,Serratia	6	Ruminococcaceae,Peptostreptococcaceae,Flavobacteriaceae,Enterobacteriaceae,Yersiniaceae,Clostridiaceae
K06113	2978	-0.88	0.0253891	enzyme_ec:3.2.1.99,kegg_ko:K06113,description:arabinan endo-1,5-alpha-L-arabinosidase,cog:COG3507,go:0046558,cazy:GH43	166	Draconibacterium,Streptococcus,Lachnobacterium,Fusicatenibacter,Barnesiella,Coprobacter,Eubacterium,Nonomuraea,Ruthenibacterium,Butyrivibrio,Saccharothrix,Agromyces,Thermotoga,Ethanoligenens,Actinopolymorpha,Tyzzerella,Klebsiella,Mycolicibacterium,Parabacteroides,Frankia,Herbaspirillum,Halanaerobium,Ralstonia,Faecalicatena,Sphingobium,Veillonella,Pochonia,Blastococcus,Sinirhodobacter,Neurospora,A…	100	Desulfurobacteriaceae,Flavobacteriaceae,Dermabacteraceae,Geodermatophilaceae,Tannerellaceae,Pseudomonadaceae,Methylobacteriaceae,Streptomycetaceae,Spirochaetaceae,Bacteroidaceae,Coriobacteriaceae,Yersiniaceae,Victivallaceae,Hungateiclostridiaceae,Selenomonadaceae,Planococcaceae,Streptosporangiaceae,Odoribacteraceae,Marinilabiliaceae,Rivulariaceae,Geobacteraceae,Pseudonocardiaceae,Rhodobacteraceae…
K06733	37	-5.94	0.0485739	kegg_ko:K06733,description:SLAM family member 7	4	Ruminococcus,Eubacterium,Clostridium,Butyrivibrio	4	Ruminococcaceae,Clostridiaceae,Eubacteriaceae,Lachnospiraceae
K11724	98	-4.53	0.00292602	kegg_ko:K11724,description:bromodomain testis-specific protein	17	Streptococcus,Coprococcus,Frankia,Blastocystis,Lachnoclostridium,Ruminococcus,Faecalibacterium,Collinsella,Coprobacillus,Bifidobacterium,Clostridium,Roseburia,Pseudooceanicola,Polynucleobacter,Eubacterium,Blautia,Angelakisella	12	Ruminococcaceae,Erysipelotrichaceae,Burkholderiaceae,Lachnospiraceae,Eubacteriaceae,Bifidobacteriaceae,Coriobacteriaceae,Frankiaceae,Rhodobacteraceae,Clostridiaceae,Blastocystidae,Streptococcaceae
K14956	154	-2.93	0.0109299	kegg_ko:K14956,description:6 kDa early secretory antigenic target,cog:COG4842,kegg_map:map05152	42	Gemmiger,Streptococcus,Coprococcus,Lachnospira,Pseudoflavonifractor,Pseudomonas,Alistipes,Clostridium,Eubacterium,Butyrivibrio,Holdemanella,Lachnoclostridium,Ruminococcus,Butyricicoccus,Faecalibacterium,Bryobacter,Staphylococcus,Bifidobacterium,Roseburia,Lactococcus,Tyzzerella,Fusarium,Schaalia,Parabacteroides,Bacteroides,Halostagnicola,Actinomyces,Gemella,Anaerostipes,Erysipelatoclostridium,Hung…	25	Actinomycetaceae,Staphylococcaceae,Eubacteriaceae,Bacillaceae,Tannerellaceae,Pseudomonadaceae,Clostridiaceae,Acytosteliaceae,Aeromonadaceae,Bacteroidaceae,Intrasporangiaceae,Hominidae,Rikenellaceae,Hungateiclostridiaceae,Streptococcaceae,Ruminococcaceae,Erysipelotrichaceae,Bryobacteraceae,Bifidobacteriaceae,Micrococcaceae,Thermoanaerobacterales Family III. Incertae Sedis,Nectriaceae,Natrialbaceae…
K19607	62	-2.44	0.0231259	kegg_ko:K19607,description:X-linked retinitis pigmentosa GTPase regulator,go:0005085	24	Coprococcus,Chryseobacterium,Cystobacter,Dialister,Fusicatenibacter,Clostridium,Eubacterium,Mesoflavibacter,Lachnoclostridium,Ruminococcus,Monoglobus,Butyricicoccus,Faecalibacterium,Roseburia,Klebsiella,Blastocystis,Bacteroides,Erysipelatoclostridium,Streptomyces,Heterostelium,Blautia,Dorea,Sutterella,Homo	16	Ruminococcaceae,Erysipelotrichaceae,Acytosteliaceae,Veillonellaceae,Archangiaceae,Flavobacteriaceae,Enterobacteriaceae,Bacteroidaceae,Eubacteriaceae,Hominidae,Sutterellaceae,Campylobacteraceae,Clostridiaceae,Streptomycetaceae,Blastocystidae,Lachnospiraceae
Molybdop_Fe4S4	92	1.72	0.0378498	pfam:Molybdop_Fe4S4,description:Molybdopterin oxidoreductase Fe4S4 domain	65	Gemmiger,Haemophilus,Coprococcus,Paenibacillus,Adlercreutzia,Gemmobacter,Rubripirellula,Terrisporobacter,Megasphaera,Enterorhabdus,Pseudomonas,Clostridium,Aeromicrobium,Intestinibacter,Flavonifractor,Parvimonas,Eubacterium,Dakarella,Mitsuokella,Paraeggerthella,Eggerthella,Butyrivibrio,Vampirococcus,Serratia,Lachnoclostridium,Ruminococcus,Desulfovibrio,Citrobacter,Blautia,Faecalibacterium,Olsenell…	35	Vibrionaceae,Flavobacteriaceae,Atopobiaceae,Eubacteriaceae,Bacillaceae,Campylobacteraceae,Methylobacteriaceae,Pseudomonadaceae,Clostridiaceae,Nocardioidaceae,Streptomycetaceae,Sutterellaceae,Veillonellaceae,Peptostreptococcaceae,Aeromonadaceae,Shewanellaceae,Microbacteriaceae,Desulfovibrionaceae,Burkholderiaceae,Bacteroidaceae,Coriobacteriaceae,Yersiniaceae,Ruminococcaceae,Hafniaceae,Selenomonada…
OmpA_membrane	252	2.81	0.0378498	pfam:OmpA_membrane,description:OmpA-like transmembrane domain	13	Kluyvera,Duodenibacillus,Klebsiella,Serratia,Bacteroides,Citrobacter,Aggregatibacter,Morganella,Enterobacter,Escherichia,Haemophilus,Obesumbacterium,Hafnia	7	Hafniaceae,Morganellaceae,Enterobacteriaceae,Bacteroidaceae,Yersiniaceae,Pasteurellaceae,Sutterellaceae
PilM_2	593	-1.65	0.0378498	pfam:PilM_2,description:Type IV pilus assembly protein PilM;	30	Streptococcus,Coprococcus,Catenibacterium,Riemerella,Acholeplasma,Desulfomicrobium,Clostridium,Spirochaeta,Eubacterium,Emergencia,Eggerthella,Butyrivibrio,Lachnoclostridium,Ruminococcus,Phascolarctobacterium,Alicycliphilus,Blautia,Mycobacterium,Bifidobacterium,Roseburia,Gordonibacter,Victivallis,Lysinibacillus,Flavobacterium,Octadecabacter,Streptomyces,Dokdonella,Scardovia,Caldicellulosiruptor,Ak…	21	Flavobacteriaceae,Eubacteriaceae,Clostridiaceae,Streptomycetaceae,Spirochaetaceae,Akkermansiaceae,Victivallaceae,Acholeplasmataceae,Streptococcaceae,Ruminococcaceae,Erysipelotrichaceae,Rhodanobacteraceae,Desulfomicrobiaceae,Bifidobacteriaceae,Mycobacteriaceae,Acidaminococcaceae,Eggerthellaceae,Clostridiales Family XIII. Incertae Sedis,Rhodobacteraceae,Comamonadaceae,Lachnospiraceae
RNA_replicase_B	56	9.15	0.0378498	pfam:RNA_replicase_B,description:RNA replicase, beta-chain	2	Levivirus,Parabacteroides	2	Leviviridae,Tannerellaceae
YliH	165	5.9	0.0378498	pfam:YliH,description:Biofilm formation protein (YliH/bssR)	5	Citrobacter,Shigella,Enterobacter,Escherichia,Klebsiella	1	Enterobacteriaceae
