# Supplementary material for: Alterations of oral microbiota and impact on the gut microbiome in type 1 diabetes mellitus revealed by integrated multi-omic analyses
Source: Microbiome. 2022 Dec 28;10:243. doi: 10.1186/s40168-022-01435-4 (PMC9795701; doi:10.1186/s40168-022-01435-4)
Supplement: Supplementary file 7 — Additional file 6: Supplementary Table 4. Differentially expressed human proteins using median data. [file 40168_2022_1435_MOESM6_ESM.xlsx]

## Sheet: Supplementary_Table_4
	baseMean	log2FoldChange	pvalue	padj
CUZD1	20.9946	-0.813489	3.97554e-05	0.00290214
CPA1	54.1196	-1.10863	0.00511109	0.186555
CELA3A	356.223	-0.684882	0.0125727	0.226401
CTRC	409.672	-1.11405	0.0129796	0.226401
MYH4	22.9101	0.984651	0.0174284	0.226401
MEP1A	26.8831	0.532785	0.0186083	0.226401
CELA3B	95.4266	-0.748466	0.0242696	0.253098
MYH2	24.4497	0.801183	0.0291647	0.266128
CPB1	83.2495	-0.624577	0.0450523	0.330494
PIGR	124.37	0.422412	0.0459158	0.330494
MYH1	55.9344	0.76236	0.0498005	0.330494
