# Supplementary material for: Alterations of oral microbiota and impact on the gut microbiome in type 1 diabetes mellitus revealed by integrated multi-omic analyses
Source: Microbiome. 2022 Dec 28;10:243. doi: 10.1186/s40168-022-01435-4 (PMC9795701; doi:10.1186/s40168-022-01435-4)
Supplement: Supplementary file 8 — Additional file 7: Supplementary Table 5. Differentially expressed human proteins using all individuals and visits. [file 40168_2022_1435_MOESM7_ESM.xlsx]

## Sheet: Supplementary_Table_5
	baseMean	log2FoldChange	pvalue	padj
CTRB2	80.7867	-1.0109	0.00137403	0.0233584
CPA1	68.9091	-0.996549	0.000635591	0.0173082
CELA2A	103.45	-0.947552	0.0226361	0.160339
CELA3B	102.36	-0.750593	0.000814503	0.0173082
CTRC	286.985	-0.71384	0.00516267	0.0548534
CUZD1	23.3577	-0.695448	2.17e-07	1.85e-05
CPB1	101.021	-0.662757	0.00397301	0.0482437
CELA3A	333.265	-0.476675	0.000343921	0.0146167
LGALS3BP	24.0069	0.259521	0.042036	0.255219
LCN2	20.3828	0.377537	0.0185549	0.143379
MEP1A	33.2304	0.447228	0.00210938	0.0298829
IGLL5	53.8643	0.479382	0.0539381	0.305649
ENPP7	41.9809	0.481801	0.018323	0.143379
MEP1B	15.1663	0.593132	0.0175904	0.143379
LTF	28.837	0.769744	0.025568	0.167175
